# Supplementary material for: Plant genome evolution in the genus Eucalyptus is driven by structural rearrangements that promote sequence divergence
Source: Genome Res. 2024 Apr;34(4):606–19. doi: 10.1101/gr.277999.123 (PMC11146599; doi:10.1101/gr.277999.123)
Supplement: Supplement 3 [file Supplemental_Scripts.zip]

Archive with 44 entries (34 files):
- Supplemental_Scripts/
- Supplemental_Scripts/README.md
- Supplemental_Scripts/genes/
- Supplemental_Scripts/genes/countGeneSpace.sh
- Supplemental_Scripts/genes/getPrimaryTranscripts.sh
- Supplemental_Scripts/genes/getSingletonGenes.sh
- Supplemental_Scripts/genes/makeGenesFile.sh
- Supplemental_Scripts/genes/orthogrouping.sh
- Supplemental_Scripts/genes/panGeneCounts.sh
- Supplemental_Scripts/karyotype-plots/
- Supplemental_Scripts/karyotype-plots/getSYN.sh
- Supplemental_Scripts/karyotype-plots/plot.R
- Supplemental_Scripts/karyotype-plots/speciesOrder.lst
- Supplemental_Scripts/phylogeny/
- Supplemental_Scripts/phylogeny/1.getGenes.sh
- Supplemental_Scripts/phylogeny/2.selectGenes.sh
- Supplemental_Scripts/phylogeny/3.macse.sh
- Supplemental_Scripts/phylogeny/4.clean_macse.sh
- Supplemental_Scripts/phylogeny/5.iqtree.sh
- Supplemental_Scripts/phylogeny/6.astral.sh
- Supplemental_Scripts/syri/
- Supplemental_Scripts/syri/runSyri.sh
- Supplemental_Scripts/syri/splitTypes.sh
- Supplemental_Scripts/syri-genes/
- Supplemental_Scripts/syri-genes/parallel-syriGenes.pbs
- Supplemental_Scripts/syri-genes/syri-genes.py
- Supplemental_Scripts/syri-genes/syriGenesSummary.sh
- Supplemental_Scripts/syri-lineage/
- Supplemental_Scripts/syri-lineage/1.getSyriList.sh
- Supplemental_Scripts/syri-lineage/2.process.sh
- Supplemental_Scripts/syri-lineage/score.sh
- Supplemental_Scripts/syri-lineage/syri.py
- Supplemental_Scripts/syri-pairwiseStats/
- Supplemental_Scripts/syri-pairwiseStats/getCounts.sh
- Supplemental_Scripts/syriSummaryStats/
- Supplemental_Scripts/syriSummaryStats/1.getEvents.sh
- Supplemental_Scripts/syriSummaryStats/2.getStats.sh
- Supplemental_Scripts/syriSummaryStats/plot.R
- Supplemental_Scripts/syriUnique/
- Supplemental_Scripts/syriUnique/1.getSets.sh
- Supplemental_Scripts/syriUnique/2.run.sh
- Supplemental_Scripts/syriUnique/3.score.sh
- Supplemental_Scripts/syriUnique/plot.R
- Supplemental_Scripts/syriUnique/syri-bed.py
