# Supplementary material for: Plant genome evolution in the genus Eucalyptus is driven by structural rearrangements that promote sequence divergence
Source: Genome Res. 2024 Apr;34(4):606–19. doi: 10.1101/gr.277999.123 (PMC11146599; doi:10.1101/gr.277999.123)
Supplement: Supplement 3 [file Supplemental_Scripts.zip › Supplemental_Scripts/genes/countGeneSpace.sh]

#!/bin/bash


# count the number of BP that genes occupy in a gtf file produced from breaker2

awk -v S=$(basename $1 .gtf) '{
	if($2 == "AUGUSTUS" && $3 == "gene")
    {
        count = count +$5 - $4
    }
    if($2 == "GeneMark.hmm")
    {
        if($3 == "start_codon")
        {
            count = count - $4
        };
        if($3 == "stop_codon")
        {
            count = count + $5
        }
    }
} END{print S, count}' $1
