# Supplementary material for: Plant genome evolution in the genus Eucalyptus is driven by structural rearrangements that promote sequence divergence
Source: Genome Res. 2024 Apr;34(4):606–19. doi: 10.1101/gr.277999.123 (PMC11146599; doi:10.1101/gr.277999.123)
Supplement: Supplement 3 [file Supplemental_Scripts.zip › Supplemental_Scripts/genes/orthogrouping.sh]

#!/bin/bash

# Run orthofinder
# make a directory containing a faa file for each genome
# faa files contain all primary transcripts.
# results will be sace to faa directory

geneDir="" # this Dir will contain a XXX.faa file for each genome, containing amino transcript sequences
threads=

orthofinderDir=


${orthofinderDir}/orthofinder -t $threads -f $geneDir
