# Supplementary material for: Plant genome evolution in the genus Eucalyptus is driven by structural rearrangements that promote sequence divergence
Source: Genome Res. 2024 Apr;34(4):606–19. doi: 10.1101/gr.277999.123 (PMC11146599; doi:10.1101/gr.277999.123)
Supplement: Supplement 3 [file Supplemental_Scripts.zip › Supplemental_Scripts/karyotype-plots/speciesOrder.lst]

E_erythrocorys
E_tenuipes
E_curtisii
E_cloeziana
E_marginata
mislabeled
E_pauciflora
E_regnans
E_microcorys
E_guilfoylei
E_pumila
E_camaldulensis
E_grandis
E_globulus
E_viminalis
E_decipiens
E_virginea
E_brandiana
E_cladocalyx
E_leucophloia
E_victrix
E_coolabah
E_shirleyi
E_paniculata
E_fibrosa
E_caleyi
E_polyanthemos
E_dawsonii
E_lansdowneana
E_albens
E_melliodora
E_sideroxylon
E_melliodora_x_E_sideroxylon
