# Supplementary material for: Plant genome evolution in the genus Eucalyptus is driven by structural rearrangements that promote sequence divergence
Source: Genome Res. 2024 Apr;34(4):606–19. doi: 10.1101/gr.277999.123 (PMC11146599; doi:10.1101/gr.277999.123)
Supplement: Supplement 3 [file Supplemental_Scripts.zip › Supplemental_Scripts/phylogeny/3.macse.sh]

#!/bin/bash

macseJar="/g/data/xe2/scott/gadi_modules/macse_v2.03.jar"
macseMEM=31

mkdir -p aligned-macse
cd aligned-macse

for fna in `cat ../genes-use.lst`
do
    gene="../genes/${fna}"
    java -Xmx${macseMEM}G -jar $macseJar -prog alignSequences -seq $gene -out_NT $(basename $fna .fna).nt -out_AA $(basename $fna .fna).aa
done

cd ../
