# Supplementary material for: Plant genome evolution in the genus Eucalyptus is driven by structural rearrangements that promote sequence divergence
Source: Genome Res. 2024 Apr;34(4):606–19. doi: 10.1101/gr.277999.123 (PMC11146599; doi:10.1101/gr.277999.123)
Supplement: Supplement 3 [file Supplemental_Scripts.zip › Supplemental_Scripts/phylogeny/5.iqtree.sh]

#!/bin/bash

iqTreeDir="."

mkdir iqtree
cd iqtree

for nt in ../cleaned-macse/*.nt
do
    ${iqTreeDir}/iqtree -s $nt -pre $(basename $nt .nt) &> $(basename $nt .nt).LOG
done
