# Supplementary material for: Plant genome evolution in the genus Eucalyptus is driven by structural rearrangements that promote sequence divergence
Source: Genome Res. 2024 Apr;34(4):606–19. doi: 10.1101/gr.277999.123 (PMC11146599; doi:10.1101/gr.277999.123)
Supplement: Supplement 3 [file Supplemental_Scripts.zip › Supplemental_Scripts/phylogeny/6.astral.sh]

#!/bin/bash
astralDir="/g/data/xe2/scott/gadi_modules/Astral/astral.5.7.3.jar"

cat iqtree/*.treefile > all.treefile
java -jar $astralJar -i all.treefile -o  species.tre 2> astral.LOG
