# Supplementary material for: Plant genome evolution in the genus Eucalyptus is driven by structural rearrangements that promote sequence divergence
Source: Genome Res. 2024 Apr;34(4):606–19. doi: 10.1101/gr.277999.123 (PMC11146599; doi:10.1101/gr.277999.123)
Supplement: Supplement 3 [file Supplemental_Scripts.zip › Supplemental_Scripts/syri/runSyri.sh]

#!/bin/bash
conda activate SyRI

refGenome=  # reference genome
qryGenome=  # query genom
delta=      # MUMmer delta file resulting from refGenome & qryGenome
coords=     # MUMmer coords file
syriDir=    # path to syri
numCPUs=    # number of threads
mumDir=     # path to mummer, for use for show-snps

getSNPs=0   # find SNPs & indels. 1 = yes, 0 = no

if [[ $getSNPs == 1 ]]
then
   python ${syriDir}/bin/syri \
      -d $delta               \
      -c $coords              \
      -r $refGenome           \
      -q $qryGenome           \
      --nc $numCPUs           \
      -s ${mumDir}/show-snps
else
   python ${syriDir}/bin/syri \
      -d $delta               \
      -c $coords              \
      -r $refGenome           \
      -q $qryGenome           \
      --nc $numCPUs           \
      -s ${mumDir}/show-snps  \
      --nosnp
fi
