# Supplementary material for: Plant genome evolution in the genus Eucalyptus is driven by structural rearrangements that promote sequence divergence
Source: Genome Res. 2024 Apr;34(4):606–19. doi: 10.1101/gr.277999.123 (PMC11146599; doi:10.1101/gr.277999.123)
Supplement: Supplement 3 [file Supplemental_Scripts.zip › Supplemental_Scripts/syri-genes/parallel-syriGenes.pbs]

geneLocationsDir=""
syriOutDir=""

mkdir results
cd results
cp $geneLocationsDir/*.csv $syriOutDir/*.out .

find . -name '*.out' -exec python3 syri-genes.py {} \;

rm *.csv *.out
cd ..
