# Supplementary material for: Plant genome evolution in the genus Eucalyptus is driven by structural rearrangements that promote sequence divergence
Source: Genome Res. 2024 Apr;34(4):606–19. doi: 10.1101/gr.277999.123 (PMC11146599; doi:10.1101/gr.277999.123)
Supplement: Supplement 3 [file Supplemental_Scripts.zip › Supplemental_Scripts/syri-lineage/1.getSyriList.sh]

#!/bin/bash

lst="adnataria.lst"

#outgroup="E_brandiana"
#outgroup="E_cladocalyx"
outgroup="E_leucophloia"

SyRIDir="/scratch/xe2/sf3809/all-Eucs/syri/out"
find $SyRIDir -name '*.out' | grep -w $outgroup | grep -wf $lst > ${outgroup}.lst
