# Supplementary material for: Plant genome evolution in the genus Eucalyptus is driven by structural rearrangements that promote sequence divergence
Source: Genome Res. 2024 Apr;34(4):606–19. doi: 10.1101/gr.277999.123 (PMC11146599; doi:10.1101/gr.277999.123)
Supplement: Supplement 3 [file Supplemental_Scripts.zip › Supplemental_Scripts/syri-lineage/2.process.sh]

#!/bin/bash

inputFile=$1

python3 syri.py $inputFile
bash score.sh $(basename $inputFile .lst)~commonEvents.csv
