# Supplementary material for: Plant genome evolution in the genus Eucalyptus is driven by structural rearrangements that promote sequence divergence
Source: Genome Res. 2024 Apr;34(4):606–19. doi: 10.1101/gr.277999.123 (PMC11146599; doi:10.1101/gr.277999.123)
Supplement: Supplement 3 [file Supplemental_Scripts.zip › Supplemental_Scripts/syriUnique/1.getSets.sh]

#!/bin/bash

syriDir="/scratch/xe2/sf3809/all-Eucs/syri/data"

for dir in `find $syriDir -maxdepth 1 -type d`
do
    run=$(basename $dir)
    spp1=`echo $run | cut -f1 -d'~'`
    spp2=`echo $run | cut -f2 -d'~'`

    echo $run >> syriSets/$spp1.lst
    echo $run >> syriSets/$spp2.lst
done
